# Supplementary material for: Antioxidant Guided Fractionation of Blackberry Polyphenols Show Synergistic Role of Catechins and Ellagitannins
Source: Molecules. 2023 Feb 17;28(4):1933. doi: 10.3390/molecules28041933 (PMC9967577; doi:10.3390/molecules28041933)
Supplement: Supplementary file 1 [file molecules-28-01933-s001.zip]

Archive with 1 entries (1 files):
- molecules-2210734-supplementary.pdf
